# Supplementary material for: Multicomponent Acrylic Formulation Design for Corrosion Casting with Controlled Mechanical Properties
Source: Polymers (Basel). 2023 Jul 29;15(15):3236. doi: 10.3390/polym15153236 (PMC10422545; doi:10.3390/polym15153236)
Supplement: Supplementary file 1 [file polymers-15-03236-s001.zip]

Archive with 1 entries (1 files):
- polymers-2524923-supplementary.pdf
